# Supplementary material for: Metabolic rates of different demographics in the sand fiddler crab Leptuca pugilator
Source: PLoS One. 2024 Oct 28;19(10):e0308617. doi: 10.1371/journal.pone.0308617 (PMC11515983; doi:10.1371/journal.pone.0308617)
Supplement: S1 Data — (CSV) [file pone.0308617.s001.csv]

Crab ID	Gravid	ProportionOfTimeActive	TempCelcius	LimbsMissing	LimbsRegenerating	Vitellogenic	DryMass	VO2_ml_per_h	Sex
1	0	0.7083	24.5	0	0	0	0.21232	0.67710853	F
2	0	0.4415	24.5	0	0	1	0.42537	1.060158629	F
3	0	0.4695	24.5	0	0	0	0.37556	0.965345149	F
5	1	0.3516	24.5	4	1	0	0.51819	0.890439211	F
6	0	0.3836	22.4	0	0	0	0.50364	1.347771673	F
7	0	0.37	22.4	0	0	0	0.40579	1.004728564	F
8	0	0.5607	22.4	0	0	1	0.37293	0.972151658	F
9	1	0.3429	22.4	0	0	0	0.35238	0.707954524	F
10	0	0.4222	22.4	0	0	0	0.41398	1.299235013	F
11	0	0.9531	23.4	0	0	0	0.52616	0.915872012	F
16	0	0.6195	20.6	0	0	0	0.46755	0.880777936	F
22	0	0.5101	23.3	7	1	0	0.66823	1.022123694	F
23	0	0.4684	23.3	0	0	1	0.25936	0.382174261	F
24	1	0.1124	23.3	0	0	0	0.60052	0.841961254	F
25	0	0.5082	23.3	0	0	0	0.17109	0.286409959	F
26	0	0.7407	23.3	0	0	0	0.30228	0.631226798	F
28	0	0.8577	24.6	0	0	1	0.30497	0.578693662	F
30	0	0.5857	24.6	0	0	1	0.59831	1.128220686	F
31	0	0.5718	24.6	0	0	1	0.34934	0.399779748	F
38	0	0.7376	20.4	0	0	0	0.42921	1.040676103	F
39	0	0.5651	18.7	7	0	1	0.26458	0.572745015	F
40	0	0.6292	20.6	0	0	1	0.49566	1.428423219	F
41	0	0.7955	24	0	0	1	0.30998	0.364747197	F
42	0	0.7173	22.9	7	1	0	0.29212	0.593689226	F
43	0	0.2497	22.9	0	0	0	0.63775	0.554289014	F
45	0	0.7826	18.7	0	0	1	0.42742	1.124757269	F
46	0	0.7846	18.7	0	0	0	0.27537	0.675985705	F
47	0	0.8503	22.9	0	0	0	0.26936	0.610158196	F
49	0	0.7395	22.9	0	0	0	0.28329	0.381330007	F
60	0	0.4926	17.8	0	0	1	0.66828	1.538686059	F
61	0	0.807	17.8	0	0	0	0.40174	1.149026987	F
62	0	0.8238	17.8	0	0	0	0.19546	0.616149584	F
63	0	0.9244	17.8	0	0	0	0.4556	1.421670811	F
64	0	0.8994	17.8	3	1	0	0.50466	1.370328639	F
65	0	0.5945	21.5	0	0	1	0.3088	0.549390909	F
66	0	0.7217	21.5	0	0	0	0.18653	0.50494722	F
68	0	0.8935	21.5	0	0	1	0.29922	0.68349995	F
69	0	0.3037	21.5	0	0	0	0.39056	0.651528549	F
80	0	0.4893	19.4	0	0	0	0.37665	0.854794652	F
81	0	0.6078	19.4	2	2	1	0.48901	0.751377408	F
82	0	0.8415	19.4	0	0	1	0.50754	1.69292891	F
84	0	0.7641	19.4	2	0	1	0.54301	1.132492036	F
85	0	0.5678	20.6	0	0	1	0.42895	1.750098477	F
86	0	0.5023	20.6	0	0	1	0.47169	1.325998996	F
89	0	0.6233	20.6	0	0	0	0.19386	0.437399568	F
100	0	0.3925	18.8	2	2	1	0.45125	1.072514386	F
101	0	0.8524	18.8	0	0	1	0.70909	1.532085049	F
102	0	0.8636	18.8	0	0	0	0.29335	0.651482613	F
103	0	0.8267	18.8	0	0	0	0.2625	0.605455024	F
104	0	0.3779	18.8	0	0	0	0.21223	0.451900108	F
106	0	0.7081	18.4	0	0	0	0.31788	0.870230626	F
107	0	0.4106	18.4	0	0	0	0.31111	0.905902135	F
108	0	0.6574	18.4	2	2	0	0.37103	0.82398174	F
122	0	0.9127	17.3	2	0	0	0.23904	0.7181623	F
123	0	0.6928	17.3	1	1	1	0.45981	1.360524697	F
124	0	0.7982	17.3	3	1	0	0.24579	0.848362186	F
125	1	0.428	17.3	2	2	0	0.19632	0.446535971	F
135	0	0.8983	18.4	0	0	0	0.21354	0.562107275	F
136	0	0.7716	18.4	0	0	1	0.5682	1.304286022	F
137	0	0.7855	18.4	0	0	0	0.14616	0.276924542	F
138	0	1	18.4	0	0	1	0.36396	0.446615963	F
139	0	0.8955	18.4	0	0	1	0.4036	1.130263023	F
140	1	0.6767	19.3	0	0	0	0.48346	1.265554079	F
142	0	0.9649	19.3	0	0	0	0.32246	1.1457295	F
144	0	1	19.3	0	0	0	0.40424	1.455573913	F
145	0	0.6074	22	1	1	0	0.2406	0.483575379	F
146	0	0.6459	20.4	0	0	0	0.21583	0.685888052	F
147	0	0.9711	22.9	0	0	1	0.16643	0.217527525	F
148	0	0.5699	22.9	0	0	0	0.25329	0.586363187	F
149	0	0.7105	22.9	0	0	0	0.47084	1.218630129	F
150	0	0.901	19.3	0	0	0	0.38815	1.338799395	F
152	0	0.8938	22	0	0	0	0.35018	0.840506981	F
153	0	0.6383	22	0	0	0	0.48172	0.29406297	F
155	0	0.6987	22.9	0	0	0	0.17129	0.4079445	F
156	0	0.7575	19.3	0	0	1	0.54968	1.486227278	F
157	0	0.7692	17.8	0	0	0	0.1522	0.366618783	F
159	0	0.4904	20.4	1	0	0	0.24482	0.470357555	F
160	0	0.6887	17.8	0	0	0	0.32648	1.244600328	F
161	0	0.6667	17.8	0	0	0	0.25705	0.54491979	F
162	0	0.9664	17.8	0	0	0	0.33631	0.804783425	F
163	1	0.6921	22	0	0	0	0.60172	1.551790088	F
166	0	0.8795	22.9	0	0	0	0.25094	0.65281766	F
168	0	0.3198	20.6	0	0	0	0.3003	0.633858345	F
169	0	0.6824	20.6	0	0	0	0.38474	0.946244389	F
170	0	0.8471	18.1	0	0	1	0.28237	0.716118326	F
171	0	0.7899	18.1	0	0	0	0.27179	0.91839525	F
173	1	0.7788	18.6	0	0	0	0.32992	0.534181913	F
175	0	0.678	18.1	0	0	0	0.24931	0.837324824	F
177	0	0.6167	18.6	0	0	1	0.33029	0.904173114	F
186	0	0.124	18.6	0	0	1	0.18667	0.283413018	F
223	1	0.6441	22.2	0	0	0	0.46341	0.498953611	F
231	1	0.6311	22.2	0	0	0	0.43784	0.927192246	F
235	1	0.7494	22.2	1	0	0	0.59047	0.988362166	F
241	1	0.359	22.2	0	0	0	0.41106	0.860154186	F
257	1	0.3473	22.2	1	1	0	0.46049	0.901370552	F
263	1	0.4648	20.9	0	0	0	0.4914	0.871910024	F
301	1	0.6011	20.9	1	0	0	0.50771	1.063345214	F
302	1	0.5825	20.9	0	0	0	0.485	0.770061929	F
303	1	0.7105	20.9	0	0	0	0.3558	0.898998437	F
308	1	0.6161	20.9	0	0	1	0.66729	1.1838793	F
310	1	0.678	20.6	0	0	0	0.45682	0.905950951	F
311	1	0.4514	20.6	0	0	0	0.38227	0.568256795	F
312	1	0.7647	20.6	0	0	0	0.38006	0.912603162	F
313	0	0.718	20.6	0	0	1	0.50709	1.027200038	F
314	0	0.5597	20.6	0	0	0	0.64464	1.47163983	F
315	0	0.9247	28.9	1	1	0	0.53267	0.914147952	F
327	0	0.899	28.9	0	0	1	0.46234	1.06847084	F
329	0	0.8778	25.9	0	0	0	0.43465	0.909287486	F
332	0	0.9614	29.2	1	0	1	0.78955	1.217884339	F
339	0	0.7579	29.2	1	1	0	0.40716	0.318195054	F
346	0	0.8986	29.2	0	0	1	0.51749	0.626401849	F
351	0	1	28.9	1	0	1	0.47355	0.652530361	F
352	0	0.9412	28.3	1	1	0	0.5623	0.829574524	F
361	0	0.863	28.3	0	0	1	0.37077	0.460101198	F
363	0	0.8715	28.3	0	0	0	0.3572	0.425221549	F
383	0	0.5765	31.6	0	0	1	0.51154	0.490982223	F
384	0	0.7371	28.1	0	0	0	0.52326	0.662385278	F
388	0	0.8975	28.1	0	0	0	0.63152	0.959035779	F
389	0	0.7521	29.6	0	0	1	0.45352	0.234750392	F
390	0	0.6972	28.1	0	0	0	0.26765	0.374640263	F
391	0	1.0091	28.1	0	0	1	0.70124	1.344687307	F
392	0	0.9736	28.1	0	0	0	0.42684	0.949842359	F
393	0	0.5773	28.9	0	0	0	0.36409	0.2920019	F
394	0	0.7368	28.9	0	0	1	0.53328	0.904737053	F
399	1	0.8389	23	0	0	0	0.51721	0.563182959	F
400	0	0.9116	25.9	0	0	0	0.62886	0.838599355	F
401	1	0.7687	23	0	0	0	0.4872	0.885218009	F
402	0	0.9078	24	0	0	0	0.34259	0.306791276	F
403	1	0.7074	23	0	0	0	0.72509	1.384279487	F
404	1	0.8961	23	0	0	0	0.52285	1.036417515	F
405	0	0.762	25.9	1	1	0	0.31481	0.500081017	F
406	0	0.9173	24	0	0	0	0.55116	1.233756708	F
407	0	0.8357	22.2	0	0	0	0.13846	0.229473463	F
408	1	0.869	23	0	0	0	0.94428	1.9643209	F
409	1	0.807	20.2	0	0	0	0.35962	0.235108977	F
410	1	0.8213	20.2	0	0	0	0.79836	1.897278874	F
411	1	0.7375	20.2	0	0	1	0.70632	1.504800636	F
412	1	0.8463	20.2	0	0	0	0.89338	1.812260989	F
414	1	0.2846	20.2	0	0	0	0.46741	0.709542823	F
415	1	0.8752	20.6	0	0	0	0.35922	0.565557673	F
416	1	0.931	20.6	0	0	0	0.42162	1.027496237	F
417	1	0.9016	20.6	0	0	0	0.35021	0.728818379	F
418	1	0.6009	20.6	0	0	0	0.6568	1.32043001	F
419	1	0.7074	20.6	0	0	0	0.70778	1.236298576	F
420	0	0.8456	24.3	0	0	0	0.1959	0.299053756	F
421	0	0.895	25.9	0	0	1	0.35607	0.198743426	F
422	1	0.8215	20.6	0	0	0	0.5364	1.395082456	F
423	1	0.9181	20.6	0	0	1	0.55795	1.287475694	F
424	1	0.8679	20.6	0	0	0	0.5299	1.193724246	F
425	1	0.689	20.6	0	0	1	0.3863	0.496290667	F
426	1	0.8615	20.6	0	0	0	0.46014	0.824176563	F
444	0	0.712	19.2	0	0	0	0.18278	0.166302997	F
459	0	1	24	5	0	1	0.58304	3.263132137	F
461	0	1	24.3	0	0	1	0.5687	1.956350407	F
465	0	0.2214	19.2	0	0	0	0.15079	0.259633557	F
466	0	0.3386	19.2	0	0	0	0.1953	0.11437239	F
470	0	1	24	1	1	0	0.20766	0.47669654	F
474	0	0.616	19.6	0	0	0	0.15979	0.15991782	F
12		0.4358	23.4	0	0		1.71482	2.46123437	M
13		0.6491	23.4	0	0		1.31126	2.341385389	M
14		0.6767	23.4	0	0		1.26987	1.791156021	M
17		0.6761	23.1	6	0		1.34124	1.953230538	M
18		0.3835	23.1	0	0		1.06069	1.033560498	M
19		0.4558	23.1	0	0		0.91664	1.499606425	M
20		0.8859	23.1	0	0		1.34767	2.189341647	M
21		0.8192	23.1	0	0		1.27044	1.746432825	M
32		0.0429	23.8	10	1		0.42301	0.184498631	M
33		0.3371	23.8	0	0		1.12179	1.036551295	M
34		0.5707	23.8	0	0		0.64313	1.010078054	M
35		0.356	23.8	0	0		0.68562	0.795038425	M
36		0.3839	23.8	0	0		1.24486	1.389624331	M
50		0.0527	22.9	0	0		1.63673	1.423840233	M
51		0.9596	22.9	0	0		1.28935	1.940379885	M
52		0.7323	22.9	0	0		1.09185	1.764770546	M
53		0.7506	22.9	0	0		0.29011	0.453584441	M
54		0.4085	22.9	0	0		0.64107	1.453985545	M
55		0.3928	19.9	1	1		0.37773	0.64805483	M
56		0.7565	19.9	3	1		0.40605	1.37022728	M
57		0.2283	19.9	0	0		0.81425	1.250052962	M
58		0.7445	19.9	5	1		0.91344	1.631042339	M
59		0.6789	19.9	0	0		0.79708	1.272484972	M
70		0.7444	19.4	0	0		1.10418	2.056129418	M
71		0.4789	19.4	0	0		0.62311	1.536004533	M
72		0.6881	19.4	0	0		0.53432	1.182441627	M
73		0.8869	19.4	0	0		0.46835	0.789349424	M
74		0.8196	19.4	0	0		0.77006	1.362076555	M
75		0.5484	19.4	0	0		0.68552	1.751866851	M
76		0.1332	19.4	0	0		1.44286	1.404173768	M
77		0.5552	19.4	0	0		1.25134	2.240060837	M
78		0.2493	19.4	0	0		1.33376	2.287914511	M
79		0.6028	19.4	0	0		0.65505	1.09333289	M
87		0.7965	20.6	1	1		0.38892	1.54459648	M
90		0.8329	19.7	0	0		0.42422	0.838245409	M
91		0.7466	19.7	0	0		0.52717	0.876183085	M
92		0.7325	19.7	0	0		1.24341	2.265608674	M
93		0.7476	19.7	0	0		1.5666	2.122251582	M
94		0.8571	19.7	0	0		0.29364	0.715105357	M
95		0.5428	19.4	0	0		1.13569	2.099558189	M
96		0.6195	19.4	0	0		1.36391	2.083249605	M
97		0.3201	19.4	0	0		0.49999	0.643358775	M
98		0.3982	19.4	0	0		0.66471	0.672751249	M
99		0.3835	19.4	0	0		0.47962	0.759535172	M
110		0.3421	18.4	1	1		1.39192	2.536015216	M
111		0.411	18.4	0	0		1.14255	2.008943502	M
112		0.6291	18.4	0	0		0.8236	1.726709395	M
113		0.3013	18.4	0	0		0.22004	0.405114396	M
114		0.5471	18.4	0	0		0.82671	1.417908098	M
115		0.812	16.9	0	0		0.96008	1.658453115	M
116		0.919	16.9	0	0		0.42447	1.214980251	M
117		0.5478	16.9	0	0		0.23337	0.556067145	M
118		0.7724	16.9	0	0		0.28207	0.662727445	M
119		0.7073	16.9	0	0		0.31898	0.765144254	M
121		0.7519	17.3	0	0		0.29591	0.722409363	M
317		0.8183	23.1	0	0		0.6045	0.801344882	M
318		0.5731	23.1	1	0		1.27642	1.574561079	M
319		0.532	23.1	0	0		0.84118	1.250153347	M
320		0.6563	23.1	0	0		1.18161	1.244937615	M
321		0.8025	23.1	0	0		0.44914	0.829181806	M
322		0.8998	23.4	0	0		0.93015	0.995621138	M
323		0.6375	23.4	0	0		0.44193	0.602471579	M
324		0.617	23.4	0	0		0.62202	0.71471469	M
328		0.7103	23.4	0	0		0.42921	0.494750503	M
330		0.7623	23.4	1	1		1.34949	1.808137672	M
331		0.5636	25.2	2	2		1.22811	1.520933354	M
333		0.541	25.2	0	0		1.03613	1.056933276	M
334		0.236	25.2	0	0		0.72295	0.234525809	M
345		0.6911	25.2	0	0		0.83277	1.24380202	M
353		0.5136	24.4	0	0		0.8643	0.884105973	M
356		0.6926	24.4	0	0		0.41828	0.587676005	M
357		0.4983	24.4	0	0		1.13859	1.03969399	M
358		0.3598	24.4	0	0		0.9086	0.57269827	M
365		0.4872	30.4	1	0		0.91038	0.471999777	M
367		0.2271	29.1	0	0		0.65339	0.340591055	M
369		0.3537	29.1	0	0		0.62284	0.353755809	M
370		0.2972	29.1	0	0		0.71217	0.525559639	M
373		0.449	29.1	0	0		1.09684	0.772189103	M
379		0.9441	32.3	0	0		0.81298	0.460075631	M
380		0.9262	31.6	0	0		0.8036	0.343004855	M
382		0.8709	31.6	2	2		0.55566	0.367625386	M
396		0.7039	30.4	0	0		1.22846	1.107154793	M
397		0.4406	30.4	2	1		1.01805	0.603177315	M
427		0.8565	21.2	0	0		1.81335	2.812189095	M
432		0.5318	21.2	0	0		0.18467	0.156894028	M
433		0.8814	19.2	0	0		0.11848	0.062425822	M
435		0.7765	21.2	0	0		0.1816	0.220522059	M
436		0.3815	21.2	0	0		0.07706	0.041928315	M
442		0.0935	19.2	0	0		0.05898	0.084166293	M
4		0.591805766	24.5	0	0		0.21705	0.503089533	J
29		0.259927798	24	0	0		0.13281	0.047679364	J
67		0.694980695	21.5	0	0		0.14317	0.229230087	J
83		0.409556314	19.44444444	0	0		0.09774	0.242640246	J
105		0.146460537	18.44444444	0	0		0.25314	0.484923322	J
109		0.686695279	18.44444444	0	0		0.23621	0.714304846	J
143		0.582120582	22	0	0		0.12362	0.23472175	J
158		0.929889299	17.77777778	1	1		0.19274	0.772046612	J
164		0.605381166	20.38888889	0	0		0.1517	0.376205744	J
165		0.592755214	20.38888889	0	0		0.12576	0.183937324	J
178		0.962099125	18.55555556	0	0		0.13635	0.469928934	J
445		0.77480315	19.22222222	0	0		0.07134	0.120728704	J
446		0.243277849	19.22222222	0	0		0.07093	0.072508688	J
451		0.494425594	23.05555556	0	0		0.08421	0.105137593	J
452		0.426035503	23.05555556	0	0		0.08711	0.04801371	J
453		0.614334471	23.05555556	0	0		0.08963	0.041727557	J
454		0.581422831	23.38888889	0	0		0.0712	0.110489437	J
455		0.489282386	23.38888889	0	0		0.06988	0.102001938	J
456		0.260290557	23.38888889	0	0		0.05289	0.020971136	J
464		0.104037652	19.22222222	0	0		0.12819	0.089472416	J
467		0.366927593	19.22222222	0	0		0.10615	0.075810918	J
468		0.189182634	19.22222222	0	0		0.11523	0.096853426	J
469		0.273906776	19.22222222	0	0		0.11104	0.127658369	J
471		0.396226415	19.22222222	0	0		0.10614	0.125437255	J
472		0.267229255	19.55555556	1	0		0.10346	0.208723165	J
473		0.578379619	19.55555556	0	0		0.14038	0.166894083	J
475		0.582032898	19.55555556	0	0		0.14636	0.112020913	J
